# Supplementary material for: Microbial Volatile Organic Compounds from Tempered and Incubated Grain Mediate Attraction by a Primary but Not Secondary Stored Product Insect Pest in Wheat
Source: J Chem Ecol. 2021 Sep 20;48(1):27–40. doi: 10.1007/s10886-021-01312-8 (PMC8801404; doi:10.1007/s10886-021-01312-8)
Supplement: Supplementary file 1 — Supplementary file1 (XLSX 32 kb) [file 10886_2021_1312_MOESM1_ESM.xlsx]

## Sheet: Final Table
Supplementary Table 1. Emission rates (ng/g grain/h collection) of tentatively identified headspace compounds from those used in the nonmetric multidimensional scaling analysis (NMDS), including from whole wheat incubated for 9, 18, or 27 d without additional moisture, or tempered to 12, 15, or 19% grain moisture.
			9 d incubation																				18 d incubation																				27 d incubation
			Positive Ctrl					12% Grain Moisture					15% Grain Moisture					19% Grain Moisture					Positive Ctrl					12% Grain Moisture					15% Grain Moisture					19% Grain Moisture					Positive Ctrl					12% Grain Moisture
Compound	Ret. Time		Mean1,2	±	SE	% of Total		Mean	±	SE	% of Total		Mean	±	SE	% of Total		Mean	±	SE	% of Total		Mean	±	SE	% of Total		Mean	±	SE	% of Total		Mean	±	SE	% of Total		Mean	±	SE	% of Total		Mean	±	SE	% of Total		Mean	±
1-Butanol, 3-methyl-	3.311		-	-	-	-		-	-	-	-		0.422427	±	0.244095	22.8949		3.45984	±	1.72931	38.5533		-	-	-	-		0.195677	±	0.165401	18.5049		2.3623	±	0.955398	32.2532		2.84798	±	2.02559	25.6295		-	-	-	-		0.261699	±
1-Butanol, 2-methyl-	3.357		-	-	-	-		-	-	-	-		0.270068	±	0.158023	14.6373		1.68436	±	1.01619	18.769		-	-	-	-		0.0387043	±	0.0474021	3.66021		1.80743	±	0.711771	24.6774		1.73697	±	1.24414	15.6313		-	-	-	-		0.109687	±
2,3-Butanediol, (R/S?-)	3.883		-	-	-	-		-	-	-	-		-	-	-	-		0.131231	±	0.131228	1.46231		-	-	-	-		-	-	-	-		-	-	-	-		-	-	-	-		-	-	-	-		0.155564	±
2,3-Butanediol, (R/S?-)	4.055		0.424325	±	0.424318	12.1305		-	-	-	-		-	-	-	-		0.132602	±	0.1326	1.4776		-	-	-	-		-	-	-	-		-	-	-	-		1.48547	±	1.51283	13.368		-	-	-	-		0.269508	±
2-Octene, (Z)-	4.189		0.494924	±	0.212293	14.1487		0.161702	±	0.0969105	12.4795		0.0890242	±	0.0890226	4.82497		0.407583	±	0.312296	4.54173		0.266072	±	0.246825	21.8004		0.192008	±	0.155095	18.1579		0.589417	±	0.219534	8.04748		0.288637	±	0.267365	2.5975		-	-	-	-		0.293683	±
Heptane, 2,4-dimethyl-	4.508		0.384746	±	0.166927	10.999		-	-	-	-		0.0509778	±	0.0509769	2.76292		-	-	-	-		0.0348002	±	0.0426206	2.85133		0.0314706	±	0.0385428	2.97613		0.028055	±	0.0313658	0.383042		0.0394379	±	0.0440921	0.354909		-	-	-	-		-	-
2-Nonenal, (E)-	4.813		0.0433669	±	0.0433661	1.23976		0.0532321	±	0.0532311	4.10821		0.0659425	±	0.0659413	3.57398		-	-	-	-		-	-	-	-		-	-	-	-		0.025108	±	0.0280711	0.342807		0.02564	±	0.0286658	0.230739		-	-	-	-		-	-
Butanoic acid, 2-methyl-, ethyl ester	4.956		-	-	-	-		-	-	-	-		-	-	-	-		0.0752424	±	0.075241	0.838433		-	-	-	-		-	-	-	-		-	-	-	-		0.109018	±	0.121884	0.981073		-	-	-	-		0.0549277	±
Octane, 4-methyl-	5.157		0.0537817	±	0.0537807	1.53749		0.0433427	±	0.0433419	3.34499		0.0483277	±	0.0483268	2.61928		-	-	-	-		0.0280907	±	0.0344033	2.30159		0.025798	±	0.0315954	2.43968		-	-	-	-		0.0232569	±	0.0260015	0.209293		-	-	-	-		0.0784332	±
1-Hexanol	5.232		0.433605	±	0.265652	12.3958		0.119974	±	0.0736458	9.25904		0.26615	±	0.154975	14.4249		1.28271	±	0.63461	14.2933		0.181398	±	0.125004	14.8627		0.141022	±	0.103442	13.3362		0.821874	±	0.298378	11.2213		0.899551	±	0.737893	8.09523		-	-	-	-		0.796542	±
Butyrolactone	5.924		0.205379	±	0.205376	5.87132		-	-	-	-		0.157126	±	0.0929688	8.51597		0.841914	±	0.398461	9.38152		-	-	-	-		0.0138976	±	0.0170207	1.31427		0.521933	±	0.197745	7.1261		1.1611	±	0.916781	10.4489		-	-	-	-		0.344571	±
2(3H)-Furanone, dihydro-5-methyl-	6.642		-	-	-	-		-	-	-	-		0.0991973	±	0.058586	5.37634		0.152855	±	0.0917946	1.70328		-	-	-	-		-	-	-	-		0.34471	±	0.129978	4.70643		0.100774	±	0.112667	0.906885		-	-	-	-		0.0157638	±
Nonane, 4-methyl-	6.786		0.0785173	±	0.0459109	2.24463		-	-	-	-		0.0352111	±	0.0352105	1.90839		0.0500839	±	0.050083	0.55809		0.0180781	±	0.0221407	1.48122		0.0160837	±	0.0196981	1.52101		0.0174579	±	0.0195181	0.238357		0.254131	±	0.284121	2.28697		-	-	-	-		-	-
1-Octen-3-ol	7.023		-	-	-	-		-	-	-	-		-	-	-	-		-	-	-	-		-	-	-	-		-	-	-	-		-	-	-	-		1.24118	±	0.8654	11.1696		-	-	-	-		-	-
1-Hexanol, 2-ethyl-	7.825		-	-	-	-		-	-	-	-		0.0433701	±	0.0433693	2.35059		0.0559666	±	0.0559656	0.623641		-	-	-	-		-	-	-	-		0.410543	±	0.162615	5.60526		0.146994	±	0.0995233	1.32283		-	-	-	-		0.05065	±
Nonane, 5-methyl-5-propyl-	8.392		-	-	-	-		0.0150531	±	0.0150529	1.16173		-	-	-	-		-	-	-	-		0.00996196	±	0.0122006	0.816226		-	-	-	-		-	-	-	-		-	-	-	-		-	-	-	-		-	-
Phenol, 2-methoxy-	8.433		0.341794	±	0.341787	9.77108		-	-	-	-		-	-	-	-		-	-	-	-		-	-	-	-		-	-	-	-		-	-	-	-		-	-	-	-		-	-	-	-		0.0665908	±
Cyclopentane, 1,2-dipropyl-	8.652		0.0348936	±	0.034893	0.997528		0.061503	±	0.0355671	4.74652		-	-	-	-		-	-	-	-		0.00742178	±	0.00908962	0.499258		-	-	-	-		-	-	-	-		0.0170165	±	0.0190246	0.153134		-	-	-	-		-	-
Nonanal	9.039		0.0874169	±	0.0874153	2.49905		0.0264464	±	0.026446	2.04102		0.0464278	±	0.0464269	2.51631		0.045405	±	0.0454042	0.505952		0.188529	±	0.207564	15.447		0.0191715	±	0.0234797	1.81301		0.229016	±	0.186471	3.12682		0.023989	±	0.02682	0.215881		0.0370072	±	0.0370065	1.44318		0.350559	±
2-phenylethanol	9.259		0.244688	±	0.244684	6.99506		-	-	-	-		0.0256054	±	0.0256049	1.38777		0.0582434	±	0.0582423	0.649012		-	-	-	-		-	-	-	-		-	-	-	-		-	-	-	-		-	-	-	-		0.14822	±
Cinnamaldehyde, (E)-	11.575		0.0416931	±	0.0416924	1.19191		-	-	-	-		0.0502076	±	0.0338641	2.72117		0.0390255	±	0.0390248	0.434865		0.0871886	±	0.0878989	7.14374		0.105877	±	0.12967	10.0126		0.148241	±	0.165735	2.02398		0.185277	±	0.207142	1.66734		-	-	-	-		0.113177	±
1-ethanone, (3,4-dimethylphenyl-)	11.749		-	-	-	-		-	-	-	-		-	-	-	-		-	-	-	-		-	-	-	-		0.0104475	±	0.0127953	0.988005		-	-	-	-		-	-	-	-		-	-	-	-		0.142327	±
Cis jasmone	12.116		0.0740799	±	0.0449277	2.11777		0.0838726	±	0.0838711	6.4729		-	-	-	-		0.0474481	±	0.0474472	0.528718		-	-	-	-		0.0117097	±	0.0143411	1.10736		-	-	-	-		-	-	-	-		-	-	-	-		0.124424	±
Benzenemethanol, 4-methoxy-	12.592		0.230923	±	0.088932	6.60154		-	-	-	-		-	-	-	-		-	-	-	-		0.162129	±	0.0884506	13.2839		-	-	-	-		-	-	-	-		0.0356731	±	0.039883	0.321028		0.0315032	±	0.0181938	1.22854		-	-
5,9-Undecadien-2-one, (6-10-dimethyl-)	13.951		-	-	-	-		0.0309595	±	0.0309589	2.38931		-	-	-	-		-	-	-	-		-	-	-	-		-	-	-	-		-	-	-	-		-	-	-	-		0.00808903	±	0.00808888	0.315451		0.0206732	±
Pentanoic acid, 1,1-dimethylpropyl ester	14.675		0.15194	±	0.112026	4.3436		-	-	-	-		0.0612893	±	0.0363414	3.32178		0.117094	±	0.117092	1.30479		0.0223928	±	0.027425	1.83474		-	-	-	-		-	-	-	-		0.0240089	±	0.0268423	0.216061		0.974872	±	0.95153	38.0175		0.184709	±
Sulfurous acid, pentadecyl 2-propyl ester	15.019		-	-	-	-		0.0254092	±	0.0254087	1.96097		0.0390594	±	0.0390587	2.11696		-	-	-	-		-	-	-	-		0.0147248	±	0.0180337	1.3925		0.0181512	±	0.0202933	0.247824		0.0221177	±	0.0247279	0.199041		-	-	-	-		0.0448345	±
Sulfurous acid, hexyl octyl ester	16.504		0.171937	±	0.171934	4.91528		0.674254	±	0.407313	52.0359		0.0746602	±	0.0746588	4.04646		0.39257	±	0.392563	4.37444		0.214428	±	0.221252	17.569		0.240844	±	0.225288	22.7762		-	-	-	-		0.443906	±	0.3325	3.99479		1.5128	±	1.51277	58.9953		0.697329	±
Total			3.49801	±	0.155456	100		1.29575	±	0.0823881	100		1.84507	±	0.0770263	100		8.97417	±	0.313325	99.5054		1.22049	±	0.105515	100		1.05744	±	0.0771267	100		7.32424	±	0.239029	100		11.1121	±	0.419603	99.5948		2.56427	±	0.505519	100		4.32387	±
1 hyphen indicates compound is absent from sample
2 0.0 indicates compound is present in trace amounts (e.g. <0.04 ng · g-1 grain · μl-1 solvent · h-1 collection)
[truncated: 10 more columns]
